# Supplementary material for: miR-331-5p Affects Motility of Thyroid Cancer Cell Lines and Regulates BID Expression
Source: Biomedicines. 2024 Mar 15;12(3):658. doi: 10.3390/biomedicines12030658 (PMC10968654; doi:10.3390/biomedicines12030658)
Supplement: Supplementary file 1 [file biomedicines-12-00658-s001.zip]

Archive with 1 entries (1 files):
- biomedicines-2682292-supplementary.pdf
